# Supplementary material for: Virus Excretion from Foot-And-Mouth Disease Virus Carrier Cattle and Their Potential Role in Causing New Outbreaks
Source: PLoS One. 2015 Jun 25;10(6):e0128815. doi: 10.1371/journal.pone.0128815 (PMC4482020; doi:10.1371/journal.pone.0128815)
Supplement: S4 Table — (XLSX) [file pone.0128815.s004.xlsx]

## Sheet: Sheet2
	Supplementary Table 4: qRT-PCR analysis for the presence of FMDV genome in the nasal swabs of both vaccinated and unvaccinated challenged cattle
			Animal Number	RNA copy number per swab									Carrier / Non Carrier
				0dpc	2dpc	4dpc	7dpc	12dpc	14dpc	16dpc	21dpc	28dpc
	Experiment - 1	Vaccinated	1	No Ct	No Ct	No Ct	No Ct	No Ct	No Ct	No Ct	No Ct	No Ct	C		C	Carrier
			2	No Ct	3277.5	No Ct	No Ct	No Ct	No Ct	No Ct	No Ct	No Ct	NC		NC	Non carrier
			3	No Ct	No Ct	No Ct	No Ct	No Ct	No Ct	No Ct	No Ct	No Ct	NC
			4	No Ct	No Ct	No Ct	No Ct	No Ct	No Ct	No Ct	No Ct	No Ct	C
			5	No Ct	No Ct	106.5	6215	No Ct	No Ct	No Ct	No Ct	No Ct	NC
			6	No Ct	No Ct	No Ct	No Ct	No Ct	No Ct	No Ct	No Ct	No Ct	NC
			7	No Ct	No Ct	No Ct	No Ct	No Ct	No Ct	No Ct	No Ct	No Ct	NC
			8	No Ct	No Ct	3021.5	No Ct	No Ct	No Ct	17.715	No Ct	No Ct	C
			9	No Ct	No Ct	No Ct	No Ct	No Ct	No Ct	No Ct	No Ct	No Ct	C
			10	No Ct	1541.5	5220	No Ct	No Ct	No Ct	No Ct	No Ct	No Ct	C
			11	No Ct	IS	No Ct	No Ct	No Ct	No Ct	No Ct	No Ct	No Ct	NC
			12	No Ct	No Ct	No Ct	No Ct	No Ct	No Ct	No Ct	No Ct	No Ct	C
			13	No Ct	No Ct	No Ct	No Ct	No Ct	No Ct	No Ct	No Ct	No Ct	C
			14	No Ct	No Ct	4003.5	No Ct	No Ct	No Ct	No Ct	No Ct	No Ct	NC
			15	No Ct	No Ct	No Ct	No Ct	No Ct	No Ct	No Ct	No Ct	No Ct	NC
			16	No Ct	No Ct	No Ct	No Ct	No Ct	No Ct	No Ct	No Ct	No Ct	C
			17	No Ct	No Ct	3260	No Ct	No Ct	No Ct	No Ct	No Ct	No Ct	NC
			18	No Ct	No Ct	No Ct	No Ct	No Ct	No Ct	No Ct	No Ct	No Ct	C
			19	No Ct	No Ct	4659	No Ct	No Ct	No Ct	No Ct	No Ct	No Ct	NC
			20	No Ct	No Ct	No Ct	No Ct	No Ct	No Ct	No Ct	No Ct	No Ct	NC
		Unvaccinated	21	No Ct	No Ct	13570	912500	14930	No Ct	No Ct	No Ct	No Ct	NC
			22	No Ct	No Ct	No Ct	230550	No Ct	No Ct	No Ct	5610	No Ct	NC
			23	No Ct	No Ct	168950	417450	2818.5	No Ct	No Ct	No Ct	No Ct	NC
			24	No Ct	No Ct	8020	50100	30630	No Ct	No Ct	No Ct	No Ct	NC
			25	No Ct	1978.5	1250500	3133	IS	No Ct	326	No Ct	No Ct	NC
	Experiment-2	vaccinated	26	No Ct	No Ct	9735	No Ct	No Ct	No Ct	No Ct	No Ct	No Ct	NC
			27	No Ct	No Ct	No Ct	No Ct	No Ct	No Ct	No Ct	No Ct	No Ct	NC
			28	No Ct	No Ct	8560	No Ct	No Ct	No Ct	No Ct	No Ct	No Ct	NC
			29	No Ct	No Ct	14980	No Ct	No Ct	No Ct	No Ct	No Ct	No Ct	C
			30	No Ct	No Ct	3713.5	No Ct	No Ct	No Ct	No Ct	No Ct	355	NC
			31	No Ct	No Ct	No Ct	2676	No Ct	No Ct	No Ct	No Ct	No Ct	NC
			32	No Ct	No Ct	No Ct	5455000	No Ct	No Ct	291	No Ct	No Ct	NC
			33	No Ct	8275	No Ct	1728500	No Ct	No Ct	No Ct	12.225	No Ct	NC
			34	No Ct	No Ct	No Ct	16750	447	No Ct	No Ct	No Ct	No Ct	NC
			35	No Ct	No Ct	No Ct	24345	No Ct	No Ct	No Ct	No Ct	No Ct	NC
			36	No Ct	No Ct	261	50.5	No Ct	No Ct	No Ct	No Ct	No Ct	C
			37	No Ct	No Ct	No Ct	No Ct	No Ct	No Ct	No Ct	No Ct	1.9655	NC
			38	No Ct	No Ct	No Ct	No Ct	No Ct	No Ct	No Ct	No Ct	No Ct	NC
			39	No Ct	No Ct	No Ct	No Ct	No Ct	No Ct	No Ct	No Ct	No Ct	NC
			40	No Ct	No Ct	No Ct	68.5	No Ct	No Ct	No Ct	No Ct	No Ct	NC
			41	No Ct	No Ct	No Ct	No Ct	No Ct	No Ct	2002	No Ct	No Ct	NC
			42	No Ct	No Ct	No Ct	No Ct	No Ct	No Ct	No Ct	No Ct	No Ct	NC
			43	1683	No Ct	6655	No Ct	No Ct	No Ct	No Ct	No Ct	No Ct	C
			44	No Ct	No Ct	No Ct	No Ct	No Ct	No Ct	No Ct	No Ct	No Ct	NC
			45	No Ct	No Ct	No Ct	No Ct	No Ct	No Ct	No Ct	No Ct	No Ct	NC
		Unvaccinated	46	No Ct	No Ct	90550000	1074000	No Ct	No Ct	No Ct	No Ct	No Ct	C
			47	No Ct	No Ct	41930	97800	No Ct	58800	No Ct	No Ct	No Ct	NC
			48	No Ct	No Ct	21685	3627000	19295	No Ct	No Ct	No Ct	No Ct	C
			49	No Ct	No Ct	8395	1062000	No Ct	No Ct	No Ct	No Ct	No Ct	C
			50	No Ct	No Ct	No Ct	77550	No Ct	No Ct	No Ct	No Ct	No Ct	NC
	Experiment-3	Vaccinated	51	No Ct	No Ct	7715	15995	No Ct	2378.5	No Ct	No Ct	No Ct	NC
			52	No Ct	No Ct	4864.5	No Ct	No Ct	50.5	No Ct	No Ct	No Ct	NC
			53	No Ct	No Ct	No Ct	1817.5	No Ct	No Ct	No Ct	No Ct	No Ct	NC
			54	No Ct	9190	24960	No Ct	No Ct	358.5	No Ct	No Ct	No Ct	C
			55	No Ct	45935	No Ct	NS	77	No Ct	No Ct	No Ct	No Ct	C
			56	No Ct	4749	13410	No Ct	No Ct	No Ct	No Ct	No Ct	No Ct	NC
			57	No Ct	10330	No Ct	No Ct	No Ct	420.5	No Ct	No Ct	No Ct	C
			58	No Ct	3623	No Ct	No Ct	258	No Ct	No Ct	No Ct	No Ct	C
			59	No Ct	No Ct	No Ct	53200	No Ct	No Ct	No Ct	No Ct	No Ct	C
			60	No Ct	2588	No Ct	No Ct	No Ct	No Ct	No Ct	No Ct	No Ct	C
			61	No Ct	4652	24220	No Ct	No Ct	No Ct	No Ct	No Ct	No Ct	NC
			62	No Ct	No Ct	No Ct	No Ct	No Ct	No Ct	2628.5	No Ct	No Ct	C
			63	No Ct	4343	No Ct	No Ct	No Ct	No Ct	No Ct	No Ct	No Ct	NC
			64	No Ct	No Ct	283450	No Ct	No Ct	No Ct	No Ct	No Ct	No Ct	C
			65	No Ct	3589.5	4333.5	No Ct	2117	No Ct	No Ct	No Ct	No Ct	C
			66	No Ct	4565.5	336	3780	No Ct	No Ct	No Ct	89900	No Ct	C
			67	No Ct	6565	No Ct	No Ct	No Ct	No Ct	No Ct	NS	NS	NC
			68	No Ct	72600	8755	6540	No Ct	No Ct	No Ct	No Ct	No Ct	NC
			69	No Ct	2158	13500	No Ct	No Ct	No Ct	No Ct	No Ct	No Ct	C
			70	No Ct	107900	No Ct	No Ct	No Ct	No Ct	No Ct	No Ct	No Ct	NC
		Unvaccinated	71	No Ct	45545	4348500	12740	No Ct	3358	No Ct	No Ct	No Ct	NC
			72	No Ct	745.5	4596000	14460	No Ct	2013.5	No Ct	No Ct	No Ct	NC
			73	No Ct	178250	95150	3648	No Ct	3648	No Ct	No Ct	No Ct	NC
			74	No Ct	20065	299300	58	3577	15935	No Ct	No Ct	No Ct	NC
			75	No Ct	431650	217700	3539.5	No Ct	No Ct	2007	No Ct	No Ct	C
	Experiment-4	Vaccinated	76	No Ct	10605	No Ct	No Ct	No Ct	No Ct	No Ct	No Ct	No Ct	C
			77	No Ct	6325	2234.5	No Ct	No Ct	No Ct	No Ct	No Ct	No Ct	C
			78	No Ct	13925	3181	No Ct	No Ct	No Ct	2237.5	No Ct	No Ct	NC
			79	No Ct	4568.5	11620	No Ct	No Ct	No Ct	No Ct	No Ct	No Ct	C
			80	No Ct	No Ct	2861.5	No Ct	No Ct	No Ct	No Ct	No Ct	No Ct	NC
			81	No Ct	2444.5	2851.5	No Ct	No Ct	No Ct	No Ct	No Ct	No Ct	NC
			82	No Ct	15685	No Ct	No Ct	No Ct	No Ct	No Ct	No Ct	No Ct	C
			83	No Ct	2485.5	No Ct	No Ct	No Ct	No Ct	570	No Ct	No Ct	C
			84	No Ct	140650	14460	No Ct	No Ct	No Ct	No Ct	No Ct	No Ct	NC
			85	No Ct	1772000	5495	No Ct	No Ct	No Ct	No Ct	No Ct	No Ct	C
			86	No Ct	4329.5	No Ct	No Ct	No Ct	No Ct	No Ct	No Ct	No Ct	NC
			87	No Ct	3598.5	No Ct	No Ct	No Ct	413	No Ct	No Ct	No Ct	C
			88	No Ct	No Ct	2818	No Ct	No Ct	No Ct	10.8	No Ct	No Ct	C
			89	No Ct	17695	No Ct	No Ct	No Ct	No Ct	No Ct	No Ct	No Ct	C
			90	No Ct	No Ct	3082	No Ct	No Ct	No Ct	No Ct	No Ct	No Ct	NC
			91	No Ct	9380	No Ct	No Ct	No Ct	No Ct	No Ct	No Ct	No Ct	NC
			92	197.5	No Ct	No Ct	No Ct	No Ct	No Ct	No Ct	No Ct	No Ct	NC
			93	No Ct	449900	No Ct	No Ct	No Ct	No Ct	No Ct	No Ct	No Ct	NC
			94	No Ct	8290	No Ct	No Ct	No Ct	No Ct	No Ct	No Ct	No Ct	NC
			95	82.5	14860	No Ct	No Ct	No Ct	No Ct	No Ct	No Ct	119	NC
		Unvaccinated	96	No Ct	3604.5	1819500	No Ct	No Ct	No Ct	3201	No Ct	No Ct	NC
			97	No Ct	4845.5	10355000	No Ct	192.5	No Ct	No Ct	No Ct	No Ct	C
			98	2523	6950	3049	5470	3.877	No Ct	No Ct	No Ct	No Ct	NC
			99	No Ct	224150	459300	No Ct	No Ct	No Ct	No Ct	No Ct	No Ct	C
			100	No Ct	2821	5770	6980	No Ct	2073.5	No Ct	No Ct	No Ct	C
