# Supplementary material for: Virus Excretion from Foot-And-Mouth Disease Virus Carrier Cattle and Their Potential Role in Causing New Outbreaks
Source: PLoS One. 2015 Jun 25;10(6):e0128815. doi: 10.1371/journal.pone.0128815 (PMC4482020; doi:10.1371/journal.pone.0128815)
Supplement: S5 Table — (XLSX) [file pone.0128815.s005.xlsx]

## Sheet: Sheet1
	Supplementary Table 5: qRT-PCR analysis for the presence of FMDV genome in the saliva swabs of both vaccinated and unvaccinated challenged cattle
			Animal Numbers	RNA copy number per swab									Carrier/ NonCarrier
				0dpc	2dpc	4dpc	7dpc	12dpc	14dpc	16dpc	21dpc	28dpc
	Experiment-1	Vaccinated	1	No Ct	No Ct	No Ct	No Ct	No Ct	No Ct	No Ct	No Ct	No Ct	C		C	Carrier
			2	No Ct	No Ct	No Ct	No Ct	No Ct	No Ct	No Ct	No Ct	No Ct	NC		NC	Non carrier
			3	No Ct	No Ct	73.15	No Ct	No Ct	No Ct	No Ct	No Ct	No Ct	NC
			4	No Ct	No Ct	No Ct	No Ct	No Ct	No Ct	No Ct	No Ct	No Ct	C
			5	No Ct	No Ct	No Ct	No Ct	No Ct	No Ct	IS	No Ct	No Ct	NC
			6	No Ct	No Ct	No Ct	No Ct	No Ct	No Ct	No Ct	No Ct	No Ct	NC
			7	No Ct	No Ct	No Ct	No Ct	No Ct	No Ct	No Ct	No Ct	No Ct	NC
			8	No Ct	No Ct	No Ct	No Ct	No Ct	No Ct	No Ct	No Ct	No Ct	C
			9	No Ct	No Ct	19440	No Ct	No Ct	No Ct	No Ct	No Ct	No Ct	C
			10	No Ct	195.5	No Ct	No Ct	No Ct	No Ct	No Ct	No Ct	No Ct	C
			11	No Ct	No Ct	No Ct	No Ct	No Ct	No Ct	No Ct	No Ct	No Ct	NC
			12	No Ct	No Ct	No Ct	No Ct	384	No Ct	4994.5	No Ct	No Ct	C
			13	No Ct	No Ct	No Ct	No Ct	No Ct	No Ct	No Ct	No Ct	No Ct	C
			14	No Ct	No Ct	67.5	No Ct	No Ct	No Ct	No Ct	No Ct	No Ct	NC
			15	No Ct	No Ct	No Ct	No Ct	No Ct	No Ct	No Ct	No Ct	No Ct	NC
			16	No Ct	No Ct	1072	No Ct	No Ct	No Ct	No Ct	No Ct	No Ct	C
			17	No Ct	No Ct	No Ct	No Ct	No Ct	No Ct	No Ct	No Ct	No Ct	NC
			18	No Ct	No Ct	No Ct	No Ct	No Ct	No Ct	No Ct	No Ct	No Ct	C
			19	No Ct	110	No Ct	No Ct	No Ct	No Ct	No Ct	No Ct	No Ct	NC
			20	No Ct	No Ct	6765	No Ct	No Ct	No Ct	No Ct	No Ct	No Ct	NC
		Unvaccinated	21	No Ct	No Ct	16090	639500	No Ct	No Ct	No Ct	No Ct	No Ct	NC
			22	No Ct	No Ct	567	200950000	682	No Ct	No Ct	No Ct	No Ct	NC
			23	No Ct	No Ct	23575	88150	5695	No Ct	No Ct	No Ct	No Ct	NC
			24	No Ct	3.21	No Ct	60550000	19910	No Ct	No Ct	No Ct	No Ct	NC
			25	No Ct	315.7	3512500	16095	No Ct	No Ct	No Ct	No Ct	No Ct	NC
	Experiment-2	Vaccinated	26	No Ct	No Ct	5620	No Ct	No Ct	No Ct	No Ct	No Ct	No Ct	NC
			27	No Ct	No Ct	3015	No Ct	No Ct	No Ct	No Ct	No Ct	No Ct	NC
			28	No Ct	No Ct	5955	No Ct	No Ct	No Ct	No Ct	No Ct	No Ct	NC
			29	No Ct	No Ct	No Ct	No Ct	No Ct	No Ct	No Ct	No Ct	No Ct	C
			30	No Ct	No Ct	7435	No Ct	No Ct	No Ct	No Ct	No Ct	No Ct	NC
			31	No Ct	No Ct	6765	No Ct	No Ct	No Ct	No Ct	No Ct	No Ct	NC
			32	119	No Ct	10985	67900000	No Ct	No Ct	No Ct	No Ct	No Ct	NC
			33	No Ct	No Ct	No Ct	567000	No Ct	No Ct	No Ct	No Ct	No Ct	NC
			34	No Ct	No Ct	No Ct	112000	No Ct	No Ct	No Ct	No Ct	No Ct	NC
			35	No Ct	No Ct	17730	142600	No Ct	1230.5	No Ct	No Ct	No Ct	NC
			36	7315	No Ct	No Ct	11400	No Ct	No Ct	No Ct	No Ct	No Ct	C
			37	No Ct	No Ct	No Ct	4244.5	No Ct	No Ct	No Ct	No Ct	No Ct	NC
			38	No Ct	No Ct	4278.5	No Ct	No Ct	No Ct	No Ct	1692	No Ct	NC
			39	No Ct	No Ct	No Ct	No Ct	No Ct	No Ct	No Ct	No Ct	No Ct	NC
			40	No Ct	No Ct	No Ct	5235	No Ct	No Ct	No Ct	No Ct	No Ct	NC
			41	No Ct	No Ct	No Ct	No Ct	No Ct	No Ct	No Ct	No Ct	No Ct	NC
			42	No Ct	No Ct	No Ct	No Ct	No Ct	No Ct	No Ct	No Ct	No Ct	NC
			43	No Ct	No Ct	No Ct	3104	No Ct	No Ct	No Ct	No Ct	No Ct	C
			44	No Ct	No Ct	No Ct	No Ct	No Ct	4729.5	No Ct	No Ct	No Ct	NC
			45	No Ct	No Ct	No Ct	No Ct	No Ct	4350	No Ct	No Ct	No Ct	NC
		Unvaccinated	46	No Ct	No Ct	2657500	346650	4638.5	No Ct	No Ct	No Ct	No Ct	C
			47	No Ct	No Ct	16360000	320950	11070	No Ct	No Ct	No Ct	No Ct	NC
			48	No Ct	No Ct	9795	2958000	4845.5	No Ct	10400	No Ct	No Ct	C
			49	No Ct	No Ct	No Ct	10650000	No Ct	No Ct	No Ct	No Ct	No Ct	C
			50	No Ct	6455	63000	3284500	17560	No Ct	No Ct	No Ct	No Ct	NC
	Experiment-3	Vaccinated	51	No Ct	No Ct	8965	No Ct	No Ct	No Ct	No Ct	No Ct	No Ct	NC
			52	No Ct	No Ct	6830	No Ct	No Ct	No Ct	No Ct	No Ct	No Ct	NC
			53	No Ct	No Ct	3482	No Ct	No Ct	No Ct	No Ct	No Ct	No Ct	NC
			54	No Ct	25115	30100	No Ct	No Ct	No Ct	No Ct	No Ct	No Ct	C
			55	No Ct	938	No Ct	No Ct	No Ct	No Ct	No Ct	No Ct	No Ct	C
			56	No Ct	5275	No Ct	No Ct	No Ct	No Ct	No Ct	No Ct	No Ct	NC
			57	No Ct	25205	6305	No Ct	No Ct	No Ct	No Ct	No Ct	No Ct	C
			58	No Ct	13035	No Ct	No Ct	No Ct	No Ct	No Ct	No Ct	No Ct	C
			59	1202.5	3484	7340	5140	No Ct	No Ct	No Ct	No Ct	No Ct	C
			60	No Ct	758500	No Ct	2621	No Ct	No Ct	No Ct	No Ct	No Ct	C
			61	No Ct	76250	7.47	2154.5	No Ct	No Ct	No Ct	No Ct	No Ct	NC
			62	No Ct	No Ct	No Ct	No Ct	No Ct	No Ct	No Ct	No Ct	No Ct	C
			63	No Ct	7580	No Ct	1379	4248.5	No Ct	No Ct	No Ct	No Ct	NC
			64	No Ct	25600	1675	28740	NS	No Ct	No Ct	No Ct	No Ct	C
			65	No Ct	20730	No Ct	30.505	No Ct	No Ct	No Ct	No Ct	No Ct	C
			66	No Ct	1157	1493.5	542.5	No Ct	No Ct	No Ct	No Ct	No Ct	C
			67	No Ct	6515	No Ct	205.5	No Ct	No Ct	No Ct	No Ct	No Ct	NC
			68	No Ct	243400	851.5	16565	No Ct	No Ct	4076	No Ct	No Ct	NC
			69	No Ct	2351.5	749.5	No Ct	No Ct	No Ct	No Ct	No Ct	No Ct	C
			70	No Ct	2262	No Ct	No Ct	No Ct	No Ct	No Ct	No Ct	No Ct	NC
		Unvaccinated	71	No Ct	2602.5	291400	No Ct	No Ct	No Ct	No Ct	No Ct	No Ct	NC
			72	No Ct	7270	132350	1417.5	468.5	No Ct	No Ct	No Ct	No Ct	NC
			73	No Ct	4311500	265400	227	No Ct	No Ct	No Ct	No Ct	No Ct	NC
			74	No Ct	245600	10770000	2043	883.5	No Ct	No Ct	No Ct	No Ct	NC
			75	No Ct	14545000	3479000	1379	No Ct	No Ct	No Ct	No Ct	No Ct	C
	Experiment-4	Vaccinated	76	No Ct	12445	No Ct	No Ct	No Ct	No Ct	No Ct	No Ct	No Ct	C
			77	No Ct	No Ct	12870	No Ct	No Ct	No Ct	No Ct	No Ct	No Ct	C
			78	No Ct	109200	47440	No Ct	No Ct	No Ct	No Ct	No Ct	No Ct	NC
			79	No Ct	51150	No Ct	No Ct	No Ct	No Ct	No Ct	No Ct	No Ct	C
			80	No Ct	101150	563000	No Ct	No Ct	No Ct	No Ct	No Ct	No Ct	NC
			81	38.42	73350000	3387500	No Ct	No Ct	No Ct	No Ct	No Ct	No Ct	NC
			82	No Ct	4274.5	No Ct	No Ct	No Ct	No Ct	No Ct	No Ct	No Ct	C
			83	No Ct	No Ct	2233.5	No Ct	3418500	No Ct	No Ct	No Ct	No Ct	C
			84	No Ct	546500	1232.5	No Ct	No Ct	No Ct	No Ct	No Ct	No Ct	NC
			85	No Ct	418750	7345	No Ct	No Ct	No Ct	No Ct	No Ct	No Ct	C
			86	No Ct	No Ct	2759.5	No Ct	No Ct	No Ct	No Ct	No Ct	No Ct	NC
			87	No Ct	8710	No Ct	No Ct	No Ct	No Ct	No Ct	No Ct	No Ct	C
			88	No Ct	4673.5	No Ct	No Ct	No Ct	No Ct	No Ct	No Ct	No Ct	C
			89	No Ct	No Ct	No Ct	No Ct	No Ct	No Ct	No Ct	No Ct	No Ct	C
			90	No Ct	No Ct	No Ct	11200000	2194000	No Ct	No Ct	No Ct	No Ct	NC
			91	No Ct	736500	No Ct	No Ct	No Ct	No Ct	No Ct	No Ct	No Ct	NC
			92	No Ct	6935	No Ct	No Ct	No Ct	No Ct	No Ct	No Ct	No Ct	NC
			93	4717	248450	No Ct	1854	No Ct	No Ct	No Ct	No Ct	No Ct	NC
			94	No Ct	No Ct	1617	No Ct	No Ct	No Ct	No Ct	No Ct	No Ct	NC
			95	No Ct	53700	4990.5	No Ct	No Ct	No Ct	No Ct	No Ct	No Ct	NC
		Unvaccinated	96	No Ct	No Ct	3451000	494200	No Ct	No Ct	21895	No Ct	1674.5	NC
			97	No Ct	15890	8910000	901000	274100	No Ct	No Ct	No Ct	No Ct	C
			98	No Ct	No Ct	No Ct	25550000	1099500	No Ct	No Ct	No Ct	No Ct	NC
			99	No Ct	1473000	3758500	268350	No Ct	12460	No Ct	No Ct	No Ct	C
			100	No Ct	No Ct	No Ct	40070000	No Ct	261950	No Ct	No Ct	No Ct	C
